# Supplementary material for: The Relationships between HIV-1 Infection, History of Methamphetamine Use Disorder, and Soluble Biomarkers in Blood and Cerebrospinal Fluid
Source: Viruses. 2021 Jul 1;13(7):1287. doi: 10.3390/v13071287 (PMC8310127; doi:10.3390/v13071287)
Supplement: Supplementary file 1 [file viruses-13-01287-s001.zip]

Archive with 1 entries (1 files):
- viruses-1273377-SI.pdf
